# Supplementary material for: Decomposing Brand Loyalty: An Examination of Loyalty Subcomponents, Product Price Range, Consumer Personality, and Willingness to Pay
Source: Behav Sci (Basel). 2025 Feb 11;15(2):189. doi: 10.3390/bs15020189 (PMC11851547; doi:10.3390/bs15020189)
Supplement: Supplementary file 1 [file behavsci-15-00189-s001.zip]

Archive with 1 entries (1 files):
- behavsci-3410178-supplementary.xls
